# Supplementary material for: Male‐specific alleles in the Ryukyu drywood termite Neotermes sugioi
Source: Ecol Evol. 2020 Sep 1;10(18):9584–7. doi: 10.1002/ece3.6671 (PMC7520184; doi:10.1002/ece3.6671)
Supplement: Supplementary file 2 — Tables S1–S4 [file ECE3-10-9584-s002.xlsx]

## Sheet: Table S1
Table S1. Sampling location
Colony Code	Sampling date	Island	Location name	Collector
OKUM_MY170526c1	2017.May.26	Okinawa	Nakagusuku, Okuma	Miyaguni
OKUM_MY170609c2	2017.May.9	Okinawa	Nakagusuku, Okuma	Miyaguni
OKUM_20180617c1	2018.June.17	Okinawa	Nakagusuku, Okuma	Kobayashi, Agarie
OKUM_20180617c3	2018.June.17	Okinawa	Nakagusuku, Okuma	Kobayashi, Agarie
HAEB_AG20200611c2	2020.June.11	Okinawa	Miyagusuku, Haebaru	Agarie
HAEB_AG20200611c4	2020.June.11	Okinawa	Miyagusuku, Haebaru	Agarie
KTNK_AG20200615c1	2020.June.15	Okinawa	Toguchi, Kitanakagusuku	Agarie
KTNK_AG20200615c2	2020.June.15	Okinawa	Toguchi, Kitanakagusuku	Agarie
ISGK_MY170529c1	2017.May.29	Ishigaki	Fukai	Miyaguni
ISGK_MY170529c4	2017.May.29	Ishigaki	Miyara	Miyaguni
ISGK_20180716c2	2018.July.16	Ishigaki	Ibaruma	Agarie
ISGK_20180717c3	2018.July.17	Ishigaki	Nosoko	Agarie

## Sheet: Table S2
Table S2. Primer list
Locus name	Primer sequence (5'-3')
NKms14-8	F:ttggcaaccgctggagtgta
	R:attgacctcttgcgccatgc
NKms14-7	F:agaagctgaaaagcggtcacgg
	R:tcatggtgactcgtgtctggtg
NKms14-5	F:gggaacattcgccgttgaag
	R:cgacatttggtgcggacgta
NKms12-2	F:tctggtcagtgacaggatagga
	R:cccgactccaagtgtaacca
NKms12-1	F:cagatatttcatcagtatagtgggact
	R:gcacaatacatccttaaaagttgc
NKms08-7	F:tttcagagccctttctgtga
	R:gcacctggaggtttacttgg
NKms08-6	F:gcagtgagtcatgtgacggta
	R:ggaaaaatttcatcttaggtaaacg
NKms08-2	F:tgccaaaagtcaagggtttc
	R:acaaggactccaaaccatgc
NKms06-8	F:ctgcaagccggacgggtat
	R:ccaaatctttcatatcgctatcattcg

## Sheet: Table S3
Table S3. Raw data of genotyping.
Island	Colony	Sample Name	Morph	NK12-1			NK14-5			NK12-2			NK8-2			NK8-7			NK14-8			NK14-7			NK6-8			NK8-6			# heterozygous loci
Ishigaki	20180716c2	ISGK_20180716c2_F01	Female	143	143	Homo	209	209	Homo	140	142	Hetero	144	152	Hetero	162	162	Homo	327	327	Homo	141	145	Hetero	208	208	Homo	151	151	Homo	3
Ishigaki	20180716c2	ISGK_20180716c2_F02	Female	143	143	Homo	209	209	Homo	144	148	Hetero	152	152	Homo	162	162	Homo	327	327	Homo	141	141	Homo	208	208	Homo	151	151	Homo	1
Ishigaki	20180716c2	ISGK_20180716c2_F03	Female	143	143	Homo	209	209	Homo	142	148	Hetero	144	152	Hetero	162	162	Homo	327	327	Homo	141	141	Homo	208	208	Homo	151	151	Homo	2
Ishigaki	20180716c2	ISGK_20180716c2_F04	Female	143	143	Homo	209	209	Homo	140	144	Hetero	152	152	Homo	162	162	Homo	327	327	Homo	141	145	Hetero	208	208	Homo	151	151	Homo	2
Ishigaki	20180716c2	ISGK_20180716c2_F05	Female	143	143	Homo	209	209	Homo	144	148	Hetero	152	152	Homo	162	162	Homo	327	327	Homo	141	145	Hetero	208	208	Homo	151	151	Homo	2
Ishigaki	20180716c2	ISGK_20180716c2_F06	Female	143	143	Homo	209	209	Homo	140	142	Hetero	152	152	Homo	162	162	Homo	327	327	Homo	141	145	Hetero	208	208	Homo	151	151	Homo	2
Ishigaki	20180716c2	ISGK_20180716c2_F07	Female	143	143	Homo	209	209	Homo	144	148	Hetero	144	152	Hetero	162	162	Homo	327	327	Homo	141	141	Homo	208	208	Homo	151	151	Homo	2
Ishigaki	20180716c2	ISGK_20180716c2_F08	Female	143	143	Homo	209	209	Homo	142	148	Hetero	144	152	Hetero	162	162	Homo	327	327	Homo	141	141	Homo	208	208	Homo	151	151	Homo	2
Ishigaki	20180716c2	ISGK_20180716c2_F09	Female	143	143	Homo	209	209	Homo	140	144	Hetero	152	152	Homo	162	162	Homo	327	327	Homo	141	141	Homo	208	208	Homo	151	151	Homo	1
Ishigaki	20180716c2	ISGK_20180716c2_F10	Female	143	143	Homo	209	209	Homo	140	144	Hetero	152	152	Homo	162	162	Homo	327	327	Homo	141	145	Hetero	208	208	Homo	151	151	Homo	2
Ishigaki	20180716c2	ISGK_20180716c2_F11	Female	143	143	Homo	209	209	Homo	144	148	Hetero	152	152	Homo	162	162	Homo	327	327	Homo	141	145	Hetero	208	208	Homo	151	151	Homo	2
Ishigaki	20180716c2	ISGK_20180716c2_F12	Female	143	143	Homo	209	209	Homo	140	144	Hetero	152	152	Homo	162	162	Homo	327	327	Homo	141	141	Homo	208	208	Homo	151	151	Homo	1
Ishigaki	20180716c2	ISGK_20180716c2_M01	Male	143	163	Hetero	209	223	Hetero	144	148	Hetero	144	152	Hetero	162	162	Homo	327	327	Homo	141	145	Hetero	208	208	Homo	151	151	Homo	5
Ishigaki	20180716c2	ISGK_20180716c2_M02	Male	143	163	Hetero	209	223	Hetero	144	148	Hetero	144	152	Hetero	162	162	Homo	327	327	Homo	141	145	Hetero	208	208	Homo	151	151	Homo	5
Ishigaki	20180716c2	ISGK_20180716c2_M03	Male	143	163	Hetero	209	223	Hetero	142	148	Hetero	144	152	Hetero	162	162	Homo	327	327	Homo	141	145	Hetero	208	208	Homo	151	151	Homo	5
Ishigaki	20180716c2	ISGK_20180716c2_M04	Male	143	163	Hetero	209	223	Hetero	142	148	Hetero	144	152	Hetero	162	162	Homo	327	327	Homo	141	145	Hetero	208	208	Homo	151	151	Homo	5
Ishigaki	20180716c2	ISGK_20180716c2_M05	Male	143	163	Hetero	209	223	Hetero	144	148	Hetero	144	152	Hetero	162	162	Homo	327	327	Homo	141	145	Hetero	208	208	Homo	151	151	Homo	5
Ishigaki	20180716c2	ISGK_20180716c2_M06	Male	143	163	Hetero	209	223	Hetero	144	148	Hetero	152	152	Homo	162	162	Homo	327	327	Homo	141	141	Homo	208	208	Homo	151	151	Homo	3
Ishigaki	20180716c2	ISGK_20180716c2_M07	Male	143	163	Hetero	209	223	Hetero	140	142	Hetero	152	152	Homo	162	162	Homo	327	327	Homo	141	145	Hetero	208	208	Homo	151	151	Homo	4
Ishigaki	20180716c2	ISGK_20180716c2_M08	Male	143	163	Hetero	209	223	Hetero	140	142	Hetero	152	152	Homo	162	162	Homo	327	327	Homo	141	145	Hetero	208	208	Homo	151	151	Homo	4
Ishigaki	20180716c2	ISGK_20180716c2_M09	Male	143	163	Hetero	209	223	Hetero	144	148	Hetero	152	152	Homo	162	162	Homo	327	327	Homo	141	141	Homo	208	208	Homo	151	151	Homo	3
Ishigaki	20180716c2	ISGK_20180716c2_M10	Male	143	163	Hetero	209	223	Hetero	140	142	Hetero	152	152	Homo	162	162	Homo	327	327	Homo	141	141	Homo	208	208	Homo	151	151	Homo	3
Ishigaki	20180716c2	ISGK_20180716c2_M11	Male	143	163	Hetero	209	223	Hetero	144	148	Hetero	152	152	Homo	162	162	Homo	327	327	Homo	141	141	Homo	208	208	Homo	151	151	Homo	3
Ishigaki	20180716c2	ISGK_20180716c2_M12	Male	143	163	Hetero	209	223	Hetero	140	144	Hetero	152	152	Homo	162	162	Homo	327	327	Homo	141	145	Hetero	208	208	Homo	151	151	Homo	4
Ishigaki	20180717c3	ISGK_20180717c3_F01	Female	143	143	Homo	209	209	Homo	144	148	Hetero	152	152	Homo	162	162	Homo	327	327	Homo	141	141	Homo	208	214	Hetero	151	151	Homo	2
Ishigaki	20180717c3	ISGK_20180717c3_F02	Female	143	143	Homo	209	209	Homo	144	148	Hetero	152	152	Homo	162	164	Hetero	327	327	Homo	141	141	Homo	208	214	Hetero	151	151	Homo	3
Ishigaki	20180717c3	ISGK_20180717c3_F03	Female	143	143	Homo	209	209	Homo	144	148	Hetero	152	152	Homo	162	162	Homo	327	327	Homo	141	141	Homo	208	214	Hetero	151	151	Homo	2
Ishigaki	20180717c3	ISGK_20180717c3_F04	Female	143	143	Homo	209	209	Homo	144	144	Homo	152	152	Homo	162	164	Hetero	327	327	Homo	141	141	Homo	214	214	Homo	151	151	Homo	1
Ishigaki	20180717c3	ISGK_20180717c3_F05	Female	143	143	Homo	209	209	Homo	144	144	Homo	152	152	Homo	162	162	Homo	327	327	Homo	141	141	Homo	214	214	Homo	151	151	Homo	0
Ishigaki	20180717c3	ISGK_20180717c3_F06	Female	143	143	Homo	209	209	Homo	144	148	Hetero	152	152	Homo	162	164	Hetero	327	327	Homo	141	141	Homo	208	214	Hetero	151	151	Homo	3
Ishigaki	20180717c3	ISGK_20180717c3_F07	Female	143	143	Homo	209	209	Homo	144	144	Homo	152	152	Homo	162	164	Hetero	327	327	Homo	141	141	Homo	208	214	Hetero	151	151	Homo	2
Ishigaki	20180717c3	ISGK_20180717c3_F08	Female	143	143	Homo	209	209	Homo	144	144	Homo	152	152	Homo	162	162	Homo	327	327	Homo	141	141	Homo	214	214	Homo	151	151	Homo	0
Ishigaki	20180717c3	ISGK_20180717c3_F09	Female	143	143	Homo	209	209	Homo	144	144	Homo	152	152	Homo	162	162	Homo	327	327	Homo	141	141	Homo	214	214	Homo	151	151	Homo	0
Ishigaki	20180717c3	ISGK_20180717c3_F10	Female	143	143	Homo	209	209	Homo	144	144	Homo	152	152	Homo	162	164	Hetero	327	327	Homo	141	141	Homo	208	214	Hetero	151	151	Homo	2
Ishigaki	20180717c3	ISGK_20180717c3_F11	Female	143	143	Homo	209	209	Homo	144	148	Hetero	152	152	Homo	162	164	Hetero	327	327	Homo	141	141	Homo	208	214	Hetero	151	151	Homo	3
Ishigaki	20180717c3	ISGK_20180717c3_F12	Female	143	143	Homo	209	209	Homo	144	144	Homo	152	152	Homo	162	162	Homo	327	327	Homo	141	141	Homo	208	214	Hetero	151	151	Homo	1
Ishigaki	20180717c3	ISGK_20180717c3_M01	Male	143	163	Hetero	209	219	Hetero	144	144	Homo	152	152	Homo	162	162	Homo	327	327	Homo	141	141	Homo	208	214	Hetero	151	151	Homo	3
Ishigaki	20180717c3	ISGK_20180717c3_M02	Male	143	163	Hetero	209	219	Hetero	144	148	Hetero	152	152	Homo	162	162	Homo	327	327	Homo	141	141	Homo	208	214	Hetero	151	151	Homo	4
Ishigaki	20180717c3	ISGK_20180717c3_M03	Male	143	163	Hetero	209	219	Hetero	144	144	Homo	152	152	Homo	162	164	Hetero	327	327	Homo	141	141	Homo	208	214	Hetero	151	151	Homo	4
Ishigaki	20180717c3	ISGK_20180717c3_M04	Male	143	163	Hetero	209	219	Hetero	144	144	Homo	152	152	Homo	162	162	Homo	327	327	Homo	141	141	Homo	208	214	Hetero	151	151	Homo	3
Ishigaki	20180717c3	ISGK_20180717c3_M05	Male	143	163	Hetero	209	219	Hetero	144	144	Homo	152	152	Homo	162	162	Homo	327	327	Homo	141	141	Homo	214	214	Homo	151	151	Homo	2
Ishigaki	20180717c3	ISGK_20180717c3_M06	Male	143	163	Hetero	209	219	Hetero	144	144	Homo	152	152	Homo	162	162	Homo	327	327	Homo	141	141	Homo	214	214	Homo	151	151	Homo	2
Ishigaki	20180717c3	ISGK_20180717c3_M07	Male	143	163	Hetero	209	219	Hetero	144	144	Homo	152	152	Homo	162	162	Homo	327	327	Homo	141	141	Homo	208	214	Hetero	151	151	Homo	3
Ishigaki	20180717c3	ISGK_20180717c3_M08	Male	143	163	Hetero	209	219	Hetero	144	148	Hetero	152	152	Homo	162	162	Homo	327	327	Homo	141	141	Homo	208	214	Hetero	151	151	Homo	4
Ishigaki	20180717c3	ISGK_20180717c3_M09	Male	143	163	Hetero	209	219	Hetero	144	144	Homo	152	152	Homo	162	164	Hetero	327	327	Homo	141	141	Homo	208	214	Hetero	151	151	Homo	4
Ishigaki	20180717c3	ISGK_20180717c3_M10	Male	143	163	Hetero	209	219	Hetero	144	148	Hetero	152	152	Homo	162	162	Homo	327	327	Homo	141	141	Homo	214	214	Homo	151	151	Homo	3
Ishigaki	20180717c3	ISGK_20180717c3_M12	Male	143	163	Hetero	209	219	Hetero	144	148	Hetero	152	152	Homo	162	164	Hetero	327	327	Homo	141	141	Homo	214	214	Homo	151	151	Homo	4
Ishigaki	20180717c3	ISGK_20180717c3_M13	Male	143	163	Hetero	209	219	Hetero	144	148	Hetero	152	152	Homo	162	164	Hetero	327	327	Homo	141	141	Homo	214	214	Homo	151	151	Homo	4
Ishigaki	MY170529c1	ISGK_MY170529c1_F01	Female	143	143	Homo	215	215	Homo	144	144	Homo	148	152	Hetero	164	180	Hetero	327	327	Homo	147	147	Homo	208	208	Homo	151	151	Homo	2
Ishigaki	MY170529c1	ISGK_MY170529c1_F02	Female	143	143	Homo	209	209	Homo	144	158	Hetero	152	152	Homo	164	164	Homo	327	327	Homo	141	149	Hetero	208	214	Hetero	151	151	Homo	3
Ishigaki	MY170529c1	ISGK_MY170529c1_F03	Female	143	143	Homo	209	215	Hetero	144	144	Homo	148	152	Hetero	180	180	Homo	327	327	Homo	147	149	Hetero	208	218	Hetero	151	151	Homo	4
Ishigaki	MY170529c1	ISGK_MY170529c1_F04	Female	143	143	Homo	209	215	Hetero	144	144	Homo	152	152	Homo	164	164	Homo	327	327	Homo	147	147	Homo	208	218	Hetero	151	151	Homo	2
Ishigaki	MY170529c1	ISGK_MY170529c1_F05	Female	143	143	Homo	209	215	Hetero	144	144	Homo	148	152	Hetero	164	164	Homo	327	327	Homo	147	147	Homo	208	218	Hetero	151	151	Homo	3
Ishigaki	MY170529c1	ISGK_MY170529c1_F06	Female	143	143	Homo	209	215	Hetero	144	144	Homo	152	152	Homo	180	180	Homo	327	327	Homo	147	149	Hetero	208	218	Hetero	151	151	Homo	3
Ishigaki	MY170529c1	ISGK_MY170529c1_F08	Female	143	143	Homo	209	209	Homo	144	144	Homo	152	152	Homo	164	180	Hetero	327	327	Homo	147	149	Hetero	208	208	Homo	151	151	Homo	2
Ishigaki	MY170529c1	ISGK_MY170529c1_F09	Female	143	143	Homo	209	215	Hetero	144	144	Homo	152	152	Homo	164	180	Hetero	327	327	Homo	147	147	Homo	208	208	Homo	151	151	Homo	2
Ishigaki	MY170529c1	ISGK_MY170529c1_F10	Female	143	143	Homo	209	215	Hetero	144	144	Homo	152	152	Homo	164	180	Hetero	327	327	Homo	147	147	Homo	208	208	Homo	151	151	Homo	2
Ishigaki	MY170529c1	ISGK_MY170529c1_F11	Female	143	143	Homo	209	215	Hetero	144	144	Homo	148	152	Hetero	180	180	Homo	327	327	Homo	147	147	Homo	208	208	Homo	151	151	Homo	2
Ishigaki	MY170529c1	ISGK_MY170529c1_F13	Female	143	143	Homo	209	215	Hetero	144	144	Homo	148	152	Hetero	180	180	Homo	327	327	Homo	147	149	Hetero	208	218	Hetero	151	151	Homo	4
Ishigaki	MY170529c1	ISGK_MY170529c1_F14	Female	143	143	Homo	209	215	Hetero	144	144	Homo	148	152	Hetero	164	164	Homo	327	327	Homo	147	149	Hetero	208	218	Hetero	151	151	Homo	4
Ishigaki	MY170529c1	ISGK_MY170529c1_M01	Male	143	163	Hetero	209	219	Hetero	144	144	Homo	148	152	Hetero	180	180	Homo	327	327	Homo	147	147	Homo	208	208	Homo	151	151	Homo	3
Ishigaki	MY170529c1	ISGK_MY170529c1_M02	Male	143	163	Hetero	209	219	Hetero	144	144	Homo	148	152	Hetero	164	164	Homo	327	327	Homo	147	147	Homo	208	218	Hetero	151	151	Homo	4
Ishigaki	MY170529c1	ISGK_MY170529c1_M03	Male	143	163	Hetero	209	219	Hetero	144	144	Homo	152	152	Homo	164	164	Homo	327	327	Homo	141	147	Hetero	214	218	Hetero	151	151	Homo	4
Ishigaki	MY170529c1	ISGK_MY170529c1_M04	Male	143	163	Hetero	209	219	Hetero	144	144	Homo	148	152	Hetero	164	164	Homo	327	327	Homo	147	147	Homo	208	208	Homo	151	151	Homo	3
Ishigaki	MY170529c1	ISGK_MY170529c1_M05	Male	143	163	Hetero	209	219	Hetero	144	144	Homo	148	152	Hetero	164	164	Homo	327	327	Homo	147	149	Hetero	208	218	Hetero	151	151	Homo	5
Ishigaki	MY170529c1	ISGK_MY170529c1_M06	Male	143	163	Hetero	209	219	Hetero	144	144	Homo	152	152	Homo	164	164	Homo	327	327	Homo	147	149	Hetero	208	208	Homo	151	151	Homo	3
Ishigaki	MY170529c1	ISGK_MY170529c1_M08	Male	143	163	Hetero	215	219	Hetero	144	144	Homo	152	152	Homo	164	180	Hetero	327	327	Homo	147	147	Homo	208	218	Hetero	151	151	Homo	4
Ishigaki	MY170529c1	ISGK_MY170529c1_M09	Male	143	163	Hetero	209	219	Hetero	144	158	Hetero	152	152	Homo	164	164	Homo	327	327	Homo	147	147	Homo	208	208	Homo	151	151	Homo	3
Ishigaki	MY170529c1	ISGK_MY170529c1_M10	Male	143	163	Hetero	209	219	Hetero	144	144	Homo	148	152	Hetero	164	180	Hetero	327	327	Homo	141	149	Hetero	208	214	Hetero	151	151	Homo	6
Ishigaki	MY170529c1	ISGK_MY170529c1_M11	Male	143	163	Hetero	215	219	Hetero	144	144	Homo	148	152	Hetero	180	180	Homo	327	327	Homo	147	147	Homo	208	208	Homo	151	151	Homo	3
Ishigaki	MY170529c1	ISGK_MY170529c1_M12	Male	143	163	Hetero	209	219	Hetero	144	144	Homo	152	152	Homo	164	180	Hetero	327	327	Homo	147	149	Hetero	208	218	Hetero	151	151	Homo	5
Ishigaki	MY170529c1	ISGK_MY170529c1_M13	Male	143	163	Hetero	209	219	Hetero	144	144	Homo	152	152	Homo	164	180	Hetero	327	327	Homo	147	147	Homo	208	218	Hetero	151	151	Homo	4
Ishigaki	MY170529c4	ISGK_MY170529c4_F01	Female	143	143	Homo	209	221	Hetero	144	144	Homo	152	152	Homo	162	180	Hetero	327	327	Homo	147	147	Homo	208	218	Hetero	151	151	Homo	3
Ishigaki	MY170529c4	ISGK_MY170529c4_F02	Female	143	143	Homo	209	221	Hetero	144	144	Homo	152	152	Homo	162	180	Hetero	327	327	Homo	147	147	Homo	208	208	Homo	151	151	Homo	2
Ishigaki	MY170529c4	ISGK_MY170529c4_F03	Female	143	143	Homo	209	221	Hetero	144	144	Homo	152	152	Homo	162	180	Hetero	327	327	Homo	147	147	Homo	208	218	Hetero	151	151	Homo	3
Ishigaki	MY170529c4	ISGK_MY170529c4_F05	Female	143	143	Homo	209	209	Homo	144	144	Homo	152	152	Homo	162	180	Hetero	327	327	Homo	147	147	Homo	208	208	Homo	151	151	Homo	1
Ishigaki	MY170529c4	ISGK_MY170529c4_F06	Female	143	143	Homo	209	209	Homo	144	144	Homo	152	152	Homo	162	180	Hetero	327	327	Homo	147	147	Homo	208	208	Homo	151	151	Homo	1
Ishigaki	MY170529c4	ISGK_MY170529c4_F07	Female	143	143	Homo	209	221	Hetero	144	144	Homo	152	152	Homo	162	180	Hetero	327	327	Homo	147	147	Homo	208	208	Homo	151	151	Homo	2
Ishigaki	MY170529c4	ISGK_MY170529c4_F08	Female	143	143	Homo	209	221	Hetero	144	144	Homo	152	152	Homo	162	180	Hetero	327	327	Homo	147	147	Homo	208	208	Homo	151	151	Homo	2
Ishigaki	MY170529c4	ISGK_MY170529c4_F09	Female	143	143	Homo	209	209	Homo	144	144	Homo	152	152	Homo	162	180	Hetero	327	327	Homo	147	147	Homo	208	218	Hetero	151	151	Homo	2
Ishigaki	MY170529c4	ISGK_MY170529c4_F10	Female	143	143	Homo	209	209	Homo	144	144	Homo	152	152	Homo	162	180	Hetero	327	327	Homo	147	147	Homo	208	218	Hetero	151	151	Homo	2
Ishigaki	MY170529c4	ISGK_MY170529c4_F11	Female	143	143	Homo	209	209	Homo	144	144	Homo	152	152	Homo	162	180	Hetero	327	327	Homo	147	147	Homo	208	218	Hetero	151	151	Homo	2
Ishigaki	MY170529c4	ISGK_MY170529c4_F12	Female	143	143	Homo	209	209	Homo	144	144	Homo	152	152	Homo	162	180	Hetero	327	327	Homo	147	147	Homo	208	218	Hetero	151	151	Homo	2
Ishigaki	MY170529c4	ISGK_MY170529c4_F13	Female	143	143	Homo	209	221	Hetero	144	144	Homo	152	152	Homo	162	162	Homo	327	327	Homo	147	147	Homo	208	218	Hetero	151	151	Homo	2
Ishigaki	MY170529c4	ISGK_MY170529c4_M01	Male	143	163	Hetero	209	223	Hetero	144	144	Homo	152	152	Homo	162	162	Homo	327	327	Homo	147	147	Homo	208	208	Homo	151	151	Homo	2
Ishigaki	MY170529c4	ISGK_MY170529c4_M02	Male	143	163	Hetero	209	223	Hetero	144	144	Homo	152	152	Homo	162	180	Hetero	327	327	Homo	147	147	Homo	208	218	Hetero	151	151	Homo	4
Ishigaki	MY170529c4	ISGK_MY170529c4_M04	Male	143	163	Hetero	209	223	Hetero	144	144	Homo	152	152	Homo	162	162	Homo	327	327	Homo	147	147	Homo	208	218	Hetero	151	151	Homo	3
Ishigaki	MY170529c4	ISGK_MY170529c4_M05	Male	143	163	Hetero	209	223	Hetero	144	144	Homo	152	152	Homo	162	180	Hetero	327	327	Homo	147	147	Homo	208	218	Hetero	151	151	Homo	4
Ishigaki	MY170529c4	ISGK_MY170529c4_M06	Male	143	163	Hetero	209	223	Hetero	144	144	Homo	152	152	Homo	162	162	Homo	327	327	Homo	147	147	Homo	208	218	Hetero	151	151	Homo	3
Ishigaki	MY170529c4	ISGK_MY170529c4_M07	Male	143	163	Hetero	209	223	Hetero	144	144	Homo	152	152	Homo	162	180	Hetero	327	327	Homo	147	147	Homo	208	208	Homo	151	151	Homo	3
Ishigaki	MY170529c4	ISGK_MY170529c4_M08	Male	143	163	Hetero	209	223	Hetero	144	144	Homo	152	152	Homo	162	180	Hetero	327	327	Homo	147	147	Homo	208	208	Homo	151	151	Homo	3
Ishigaki	MY170529c4	ISGK_MY170529c4_M09	Male	143	163	Hetero	209	223	Hetero	144	144	Homo	152	152	Homo	162	180	Hetero	327	327	Homo	147	147	Homo	208	218	Hetero	151	151	Homo	4
Ishigaki	MY170529c4	ISGK_MY170529c4_M10	Male	143	163	Hetero	221	223	Hetero	144	144	Homo	152	152	Homo	162	180	Hetero	327	327	Homo	147	147	Homo	208	208	Homo	151	151	Homo	3
Ishigaki	MY170529c4	ISGK_MY170529c4_M11	Male	143	163	Hetero	209	223	Hetero	144	144	Homo	152	152	Homo	162	180	Hetero	327	327	Homo	147	147	Homo	208	218	Hetero	151	151	Homo	4
Ishigaki	MY170529c4	ISGK_MY170529c4_M12	Male	143	163	Hetero	209	223	Hetero	144	144	Homo	152	152	Homo	162	180	Hetero	327	327	Homo	147	147	Homo	208	208	Homo	151	151	Homo	3
Ishigaki	MY170529c4	ISGK_MY170529c4_M13	Male	143	163	Hetero	209	223	Hetero	144	144	Homo	152	152	Homo	162	180	Hetero	327	327	Homo	147	147	Homo	208	218	Hetero	151	151	Homo	4
Okinawa	20180617c1	OKUM_20180617c1_F01	Female	155	155	Homo	209	209	Homo	144	144	Homo	154	154	Homo	164	164	Homo	327	327	Homo	143	143	Homo	208	208	Homo	151	151	Homo	0
Okinawa	20180617c1	OKUM_20180617c1_F02	Female	155	155	Homo	209	209	Homo	144	144	Homo	154	154	Homo	164	164	Homo	327	327	Homo	143	143	Homo	208	208	Homo	151	151	Homo	0
Okinawa	20180617c1	OKUM_20180617c1_F03	Female	155	155	Homo	209	209	Homo	144	144	Homo	148	154	Hetero	164	164	Homo	327	327	Homo	143	147	Hetero	208	208	Homo	151	151	Homo	2
Okinawa	20180617c1	OKUM_20180617c1_F04	Female	155	155	Homo	209	209	Homo	144	144	Homo	148	154	Hetero	164	164	Homo	327	327	Homo	143	147	Hetero	208	208	Homo	151	151	Homo	2
Okinawa	20180617c1	OKUM_20180617c1_F05	Female	155	155	Homo	209	209	Homo	144	144	Homo	148	154	Hetero	164	164	Homo	327	327	Homo	143	147	Hetero	208	208	Homo	151	151	Homo	2
Okinawa	20180617c1	OKUM_20180617c1_F06	Female	155	155	Homo	209	209	Homo	144	144	Homo	154	154	Homo	164	164	Homo	327	327	Homo	143	147	Hetero	208	208	Homo	151	151	Homo	1
Okinawa	20180617c1	OKUM_20180617c1_F07	Female	155	155	Homo	209	209	Homo	144	144	Homo	154	154	Homo	164	164	Homo	327	327	Homo	143	143	Homo	208	208	Homo	151	151	Homo	0
Okinawa	20180617c1	OKUM_20180617c1_F08	Female	155	155	Homo	209	209	Homo	144	144	Homo	148	154	Hetero	164	164	Homo	327	327	Homo	143	147	Hetero	208	208	Homo	151	151	Homo	2
Okinawa	20180617c1	OKUM_20180617c1_F09	Female	155	155	Homo	209	209	Homo	144	144	Homo	148	154	Hetero	164	164	Homo	327	327	Homo	143	147	Hetero	208	208	Homo	151	151	Homo	2
Okinawa	20180617c1	OKUM_20180617c1_F10	Female	155	155	Homo	209	209	Homo	144	144	Homo	154	154	Homo	164	164	Homo	327	327	Homo	143	147	Hetero	208	208	Homo	151	151	Homo	1
Okinawa	20180617c1	OKUM_20180617c1_F11	Female	155	155	Homo	209	209	Homo	144	144	Homo	148	154	Hetero	164	164	Homo	327	327	Homo	143	147	Hetero	208	208	Homo	151	151	Homo	2
Okinawa	20180617c1	OKUM_20180617c1_F12	Female	155	155	Homo	209	209	Homo	144	144	Homo	154	154	Homo	164	164	Homo	327	327	Homo	143	143	Homo	208	208	Homo	151	151	Homo	0
Okinawa	20180617c1	OKUM_20180617c1_M01	Male	155	163	Hetero	209	225	Hetero	144	144	Homo	146	148	Hetero	164	164	Homo	327	327	Homo	143	147	Hetero	208	208	Homo	151	151	Homo	4
Okinawa	20180617c1	OKUM_20180617c1_M02	Male	155	163	Hetero	209	225	Hetero	144	144	Homo	146	154	Hetero	164	164	Homo	327	327	Homo	143	147	Hetero	208	208	Homo	151	151	Homo	4
Okinawa	20180617c1	OKUM_20180617c1_M03	Male	155	163	Hetero	209	225	Hetero	144	144	Homo	146	154	Hetero	164	164	Homo	327	327	Homo	143	147	Hetero	208	208	Homo	151	151	Homo	4
Okinawa	20180617c1	OKUM_20180617c1_M04	Male	155	163	Hetero	209	225	Hetero	144	144	Homo	146	154	Hetero	164	164	Homo	327	327	Homo	143	143	Homo	208	208	Homo	151	151	Homo	3
Okinawa	20180617c1	OKUM_20180617c1_M05	Male	155	163	Hetero	209	225	Hetero	144	144	Homo	146	154	Hetero	164	164	Homo	327	327	Homo	143	147	Hetero	208	208	Homo	151	151	Homo	4
Okinawa	20180617c1	OKUM_20180617c1_M06	Male	155	163	Hetero	209	225	Hetero	144	144	Homo	146	148	Hetero	164	164	Homo	327	327	Homo	143	147	Hetero	208	208	Homo	151	151	Homo	4
Okinawa	20180617c1	OKUM_20180617c1_M07	Male	155	163	Hetero	209	225	Hetero	144	144	Homo	146	154	Hetero	164	164	Homo	327	327	Homo	143	143	Homo	208	208	Homo	151	151	Homo	3
Okinawa	20180617c1	OKUM_20180617c1_M08	Male	155	163	Hetero	209	225	Hetero	144	144	Homo	146	148	Hetero	164	164	Homo	327	327	Homo	143	147	Hetero	208	208	Homo	151	151	Homo	4
Okinawa	20180617c1	OKUM_20180617c1_M09	Male	155	163	Hetero	209	225	Hetero	144	144	Homo	146	154	Hetero	164	164	Homo	327	327	Homo	143	147	Hetero	208	208	Homo	151	151	Homo	4
Okinawa	20180617c1	OKUM_20180617c1_M10	Male	155	163	Hetero	209	225	Hetero	144	144	Homo	146	154	Hetero	164	164	Homo	327	327	Homo	143	147	Hetero	208	208	Homo	151	151	Homo	4
Okinawa	20180617c1	OKUM_20180617c1_M11	Male	155	163	Hetero	209	225	Hetero	144	144	Homo	146	154	Hetero	164	164	Homo	327	327	Homo	143	143	Homo	208	208	Homo	151	151	Homo	3
Okinawa	20180617c1	OKUM_20180617c1_M12	Male	155	163	Hetero	209	225	Hetero	144	144	Homo	146	154	Hetero	164	164	Homo	327	327	Homo	143	143	Homo	208	208	Homo	151	151	Homo	3
Okinawa	20180617c3	OKUM_20180617c3_F01	Female	155	155	Homo	209	209	Homo	144	144	Homo	148	148	Homo	162	164	Hetero	327	327	Homo	143	147	Hetero	208	208	Homo	151	151	Homo	2
Okinawa	20180617c3	OKUM_20180617c3_F02	Female	155	155	Homo	209	209	Homo	144	144	Homo	148	154	Hetero	164	164	Homo	327	327	Homo	143	143	Homo	208	208	Homo	151	151	Homo	1
Okinawa	20180617c3	OKUM_20180617c3_F03	Female	155	155	Homo	209	209	Homo	144	144	Homo	148	148	Homo	162	164	Hetero	327	327	Homo	143	143	Homo	208	208	Homo	151	151	Homo	1
Okinawa	20180617c3	OKUM_20180617c3_F04	Female	155	155	Homo	209	209	Homo	144	144	Homo	148	148	Homo	162	164	Hetero	327	327	Homo	143	143	Homo	208	208	Homo	151	151	Homo	1
Okinawa	20180617c3	OKUM_20180617c3_F05	Female	155	155	Homo	209	209	Homo	144	144	Homo	148	154	Hetero	162	164	Hetero	327	327	Homo	143	147	Hetero	208	208	Homo	151	151	Homo	3
Okinawa	20180617c3	OKUM_20180617c3_F06	Female	155	155	Homo	209	209	Homo	144	144	Homo	148	148	Homo	162	164	Hetero	327	327	Homo	143	147	Hetero	208	208	Homo	151	151	Homo	2
Okinawa	20180617c3	OKUM_20180617c3_F07	Female	155	155	Homo	209	209	Homo	144	144	Homo	148	148	Homo	162	164	Hetero	327	327	Homo	143	147	Hetero	208	208	Homo	151	151	Homo	2
Okinawa	20180617c3	OKUM_20180617c3_F08	Female	155	155	Homo	209	209	Homo	144	144	Homo	148	148	Homo	164	164	Homo	327	327	Homo	147	147	Homo	208	208	Homo	151	151	Homo	0
Okinawa	20180617c3	OKUM_20180617c3_F09	Female	155	155	Homo	209	209	Homo	144	144	Homo	148	148	Homo	164	164	Homo	327	327	Homo	143	147	Hetero	208	208	Homo	151	151	Homo	1
Okinawa	20180617c3	OKUM_20180617c3_F10	Female	155	155	Homo	209	209	Homo	144	144	Homo	148	154	Hetero	164	164	Homo	327	327	Homo	143	147	Hetero	208	208	Homo	151	151	Homo	2
Okinawa	20180617c3	OKUM_20180617c3_F11	Female	155	155	Homo	209	209	Homo	144	144	Homo	148	154	Hetero	164	164	Homo	327	327	Homo	147	147	Homo	208	208	Homo	151	151	Homo	1
Okinawa	20180617c3	OKUM_20180617c3_F12	Female	155	155	Homo	209	209	Homo	144	144	Homo	148	148	Homo	162	164	Hetero	327	327	Homo	143	147	Hetero	208	208	Homo	151	151	Homo	2
Okinawa	20180617c3	OKUM_20180617c3_M01	Male	155	163	Hetero	209	225	Hetero	144	144	Homo	146	154	Hetero	164	164	Homo	327	327	Homo	143	147	Hetero	208	208	Homo	151	151	Homo	4
Okinawa	20180617c3	OKUM_20180617c3_M02	Male	155	163	Hetero	209	225	Hetero	144	144	Homo	146	148	Hetero	164	164	Homo	327	327	Homo	143	147	Hetero	208	208	Homo	151	151	Homo	4
Okinawa	20180617c3	OKUM_20180617c3_M03	Male	155	163	Hetero	209	225	Hetero	144	144	Homo	146	154	Hetero	162	164	Hetero	327	327	Homo	143	147	Hetero	208	208	Homo	151	151	Homo	5
Okinawa	20180617c3	OKUM_20180617c3_M04	Male	155	163	Hetero	209	225	Hetero	144	144	Homo	146	154	Hetero	162	164	Hetero	327	327	Homo	143	147	Hetero	208	208	Homo	151	151	Homo	5
Okinawa	20180617c3	OKUM_20180617c3_M05	Male	155	163	Hetero	209	225	Hetero	144	144	Homo	146	154	Hetero	162	164	Hetero	327	327	Homo	143	143	Homo	208	208	Homo	151	151	Homo	4
Okinawa	20180617c3	OKUM_20180617c3_M06	Male	155	163	Hetero	209	225	Hetero	144	144	Homo	146	148	Hetero	162	164	Hetero	327	327	Homo	143	147	Hetero	208	208	Homo	151	151	Homo	5
Okinawa	20180617c3	OKUM_20180617c3_M07	Male	155	163	Hetero	209	225	Hetero	144	144	Homo	146	154	Hetero	164	164	Homo	327	327	Homo	143	147	Hetero	208	208	Homo	151	151	Homo	4
Okinawa	20180617c3	OKUM_20180617c3_M08	Male	155	163	Hetero	209	225	Hetero	144	144	Homo	146	154	Hetero	164	164	Homo	327	327	Homo	143	143	Homo	208	208	Homo	151	151	Homo	3
Okinawa	20180617c3	OKUM_20180617c3_M09	Male	155	163	Hetero	209	225	Hetero	144	144	Homo	146	148	Hetero	164	164	Homo	327	327	Homo	143	147	Hetero	208	208	Homo	151	151	Homo	4
Okinawa	20180617c3	OKUM_20180617c3_M10	Male	155	163	Hetero	209	225	Hetero	144	144	Homo	146	154	Hetero	162	164	Hetero	327	327	Homo	143	147	Hetero	208	208	Homo	151	151	Homo	5
Okinawa	20180617c3	OKUM_20180617c3_M11	Male	155	163	Hetero	209	225	Hetero	144	144	Homo	146	154	Hetero	164	164	Homo	327	327	Homo	143	143	Homo	208	208	Homo	151	151	Homo	3
Okinawa	20180617c3	OKUM_20180617c3_M12	Male	155	163	Hetero	209	225	Hetero	144	144	Homo	146	154	Hetero	162	164	Hetero	327	327	Homo	143	143	Homo	208	208	Homo	151	151	Homo	4
Okinawa	MY170609c2	OKUM_MY170609c2_F01	Female	155	155	Homo	209	209	Homo	144	148	Hetero	148	148	Homo	162	164	Hetero	321	327	Hetero	147	155	Hetero	208	208	Homo	151	155	Hetero	5
Okinawa	MY170609c2	OKUM_MY170609c2_F02	Female	155	155	Homo	209	209	Homo	144	144	Homo	148	148	Homo	164	164	Homo	327	327	Homo	141	147	Hetero	208	214	Hetero	151	155	Hetero	3
Okinawa	MY170609c2	OKUM_MY170609c2_F03	Female	155	155	Homo	209	209	Homo	144	148	Hetero	148	148	Homo	164	164	Homo	327	327	Homo	147	155	Hetero	208	208	Homo	151	151	Homo	2
Okinawa	MY170609c2	OKUM_MY170609c2_F04	Female	155	155	Homo	209	209	Homo	144	144	Homo	148	148	Homo	162	164	Hetero	327	327	Homo	141	147	Hetero	208	214	Hetero	151	151	Homo	3
Okinawa	MY170609c2	OKUM_MY170609c2_F05	Female	155	155	Homo	209	209	Homo	144	144	Homo	148	148	Homo	164	164	Homo	327	327	Homo	147	155	Hetero	208	208	Homo	151	155	Hetero	2
Okinawa	MY170609c2	OKUM_MY170609c2_F06	Female	155	155	Homo	209	209	Homo	144	144	Homo	148	148	Homo	162	164	Hetero	321	327	Hetero	141	147	Hetero	208	214	Hetero	151	151	Homo	4
Okinawa	MY170609c2	OKUM_MY170609c2_F07	Female	155	155	Homo	209	209	Homo	144	148	Hetero	148	148	Homo	164	164	Homo	321	327	Hetero	147	155	Hetero	208	208	Homo	151	155	Hetero	4
Okinawa	MY170609c2	OKUM_MY170609c2_F08	Female	155	155	Homo	209	209	Homo	144	148	Hetero	148	148	Homo	162	164	Hetero	327	327	Homo	141	147	Hetero	208	214	Hetero	151	155	Hetero	5
Okinawa	MY170609c2	OKUM_MY170609c2_F09	Female	155	155	Homo	209	209	Homo	144	148	Hetero	148	148	Homo	162	164	Hetero	327	327	Homo	141	147	Hetero	208	214	Hetero	151	151	Homo	4
Okinawa	MY170609c2	OKUM_MY170609c2_F10	Female	155	155	Homo	209	209	Homo	144	144	Homo	148	148	Homo	162	164	Hetero	327	327	Homo	141	147	Hetero	208	214	Hetero	151	151	Homo	3
Okinawa	MY170609c2	OKUM_MY170609c2_F11	Female	155	155	Homo	209	209	Homo	144	148	Hetero	148	154	Hetero	164	164	Homo	321	327	Hetero	141	147	Hetero	208	214	Hetero	151	151	Homo	5
Okinawa	MY170609c2	OKUM_MY170609c2_F12	Female	155	155	Homo	209	209	Homo	144	148	Hetero	148	148	Homo	164	164	Homo	327	327	Homo	147	155	Hetero	208	208	Homo	151	155	Hetero	3
Okinawa	MY170609c2	OKUM_MY170609c2_M01	Male	155	163	Hetero	209	221	Hetero	144	148	Hetero	148	154	Hetero	164	164	Homo	327	327	Homo	147	155	Hetero	208	208	Homo	151	155	Hetero	6
Okinawa	MY170609c2	OKUM_MY170609c2_M02	Male	155	163	Hetero	209	221	Hetero	144	148	Hetero	148	154	Hetero	162	164	Hetero	321	327	Hetero	147	155	Hetero	208	208	Homo	151	155	Hetero	8
Okinawa	MY170609c2	OKUM_MY170609c2_M03	Male	155	163	Hetero	209	221	Hetero	144	144	Homo	148	154	Hetero	162	164	Hetero	327	327	Homo	147	155	Hetero	208	208	Homo	151	151	Homo	5
Okinawa	MY170609c2	OKUM_MY170609c2_M04	Male	155	163	Hetero	209	221	Hetero	144	148	Hetero	148	154	Hetero	162	164	Hetero	327	327	Homo	147	155	Hetero	208	208	Homo	151	155	Hetero	7
Okinawa	MY170609c2	OKUM_MY170609c2_M05	Male	155	163	Hetero	209	221	Hetero	144	148	Hetero	148	148	Homo	162	164	Hetero	321	327	Hetero	141	147	Hetero	208	214	Hetero	151	155	Hetero	8
Okinawa	MY170609c2	OKUM_MY170609c2_M06	Male	155	163	Hetero	209	221	Hetero	144	144	Homo	148	154	Hetero	164	164	Homo	327	327	Homo	147	155	Hetero	208	208	Homo	151	151	Homo	4
Okinawa	MY170609c2	OKUM_MY170609c2_M07	Male	155	163	Hetero	209	221	Hetero	144	144	Homo	148	154	Hetero	164	164	Homo	321	327	Hetero	141	147	Hetero	208	214	Hetero	151	155	Hetero	7
Okinawa	MY170609c2	OKUM_MY170609c2_M08	Male	155	163	Hetero	209	221	Hetero	144	144	Homo	148	154	Hetero	162	164	Hetero	327	327	Homo	147	155	Hetero	208	208	Homo	151	155	Hetero	6
Okinawa	MY170609c2	OKUM_MY170609c2_M09	Male	155	163	Hetero	209	221	Hetero	144	144	Homo	148	154	Hetero	164	164	Homo	321	327	Hetero	147	155	Hetero	208	208	Homo	151	155	Hetero	6
Okinawa	MY170609c2	OKUM_MY170609c2_M10	Male	155	163	Hetero	209	221	Hetero	144	148	Hetero	148	154	Hetero	164	164	Homo	327	327	Homo	141	147	Hetero	208	214	Hetero	151	151	Homo	6
Okinawa	MY170609c2	OKUM_MY170609c2_M11	Male	155	163	Hetero	209	221	Hetero	144	144	Homo	148	154	Hetero	164	164	Homo	321	327	Hetero	147	155	Hetero	208	208	Homo	151	151	Homo	5
Okinawa	MY170609c2	OKUM_MY170609c2_M12	Male	155	163	Hetero	209	221	Hetero	144	148	Hetero	148	154	Hetero	164	164	Homo	321	327	Hetero	147	155	Hetero	208	208	Homo	151	151	Homo	6
Okinawa	MY170526c1	OKUM_MY170526c1_F01	Female	155	165	Hetero	209	209	Homo	144	144	Homo	146	148	Hetero	162	164	Hetero	327	327	Homo	141	147	Hetero	208	208	Homo	151	151	Homo	4
Okinawa	MY170526c1	OKUM_MY170526c1_F02	Female	155	165	Hetero	209	209	Homo	144	144	Homo	148	154	Hetero	162	164	Hetero	327	327	Homo	141	147	Hetero	208	208	Homo	151	151	Homo	4
Okinawa	MY170526c1	OKUM_MY170526c1_F03	Female	155	165	Hetero	209	209	Homo	144	144	Homo	146	148	Hetero	162	164	Hetero	327	327	Homo	141	141	Homo	208	208	Homo	151	151	Homo	3
Okinawa	MY170526c1	OKUM_MY170526c1_F04	Female	155	155	Homo	209	209	Homo	144	144	Homo	146	148	Hetero	162	164	Hetero	327	327	Homo	147	155	Hetero	208	208	Homo	151	151	Homo	3
Okinawa	MY170526c1	OKUM_MY170526c1_F05	Female	155	155	Homo	209	209	Homo	144	144	Homo	146	148	Hetero	162	164	Hetero	327	327	Homo	141	147	Hetero	208	208	Homo	151	151	Homo	3
Okinawa	MY170526c1	OKUM_MY170526c1_F06	Female	155	165	Hetero	209	209	Homo	144	144	Homo	154	154	Homo	162	164	Hetero	327	327	Homo	141	147	Hetero	208	208	Homo	151	151	Homo	3
Okinawa	MY170526c1	OKUM_MY170526c1_F07	Female	155	165	Hetero	209	209	Homo	144	144	Homo	146	154	Hetero	162	164	Hetero	327	327	Homo	147	155	Hetero	208	208	Homo	151	151	Homo	4
Okinawa	MY170526c1	OKUM_MY170526c1_F08	Female	155	155	Homo	209	209	Homo	144	144	Homo	146	154	Hetero	162	164	Hetero	327	327	Homo	147	155	Hetero	208	208	Homo	151	151	Homo	3
Okinawa	MY170526c1	OKUM_MY170526c1_F09	Female	155	155	Homo	209	209	Homo	144	144	Homo	146	148	Hetero	162	164	Hetero	327	327	Homo	141	147	Hetero	208	208	Homo	151	151	Homo	3
Okinawa	MY170526c1	OKUM_MY170526c1_F10	Female	155	155	Homo	209	209	Homo	144	144	Homo	146	148	Hetero	162	164	Hetero	327	327	Homo	141	147	Hetero	208	208	Homo	151	151	Homo	3
Okinawa	MY170526c1	OKUM_MY170526c1_F11	Female	155	155	Homo	209	209	Homo	144	144	Homo	146	154	Hetero	162	164	Hetero	327	327	Homo	147	155	Hetero	208	208	Homo	151	151	Homo	3
Okinawa	MY170526c1	OKUM_MY170526c1_F12	Female	155	165	Hetero	209	209	Homo	144	144	Homo	146	154	Hetero	162	164	Hetero	327	327	Homo	141	147	Hetero	208	208	Homo	151	151	Homo	4
Okinawa	MY170526c1	OKUM_MY170526c1_M01	Male	155	163	Hetero	209	221	Hetero	144	144	Homo	154	154	Homo	162	164	Hetero	327	327	Homo	141	147	Hetero	208	208	Homo	151	151	Homo	4
Okinawa	MY170526c1	OKUM_MY170526c1_M02	Male	163	165	Hetero	209	221	Hetero	144	144	Homo	148	154	Hetero	162	164	Hetero	327	327	Homo	141	155	Hetero	208	208	Homo	151	151	Homo	5
Okinawa	MY170526c1	OKUM_MY170526c1_M03	Male	155	163	Hetero	209	221	Hetero	144	144	Homo	154	154	Homo	162	164	Hetero	327	327	Homo	141	141	Homo	208	208	Homo	151	151	Homo	3
Okinawa	MY170526c1	OKUM_MY170526c1_M04	Male	163	165	Hetero	209	221	Hetero	144	144	Homo	148	154	Hetero	162	164	Hetero	327	327	Homo	147	155	Hetero	208	208	Homo	151	151	Homo	5
Okinawa	MY170526c1	OKUM_MY170526c1_M05	Male	155	163	Hetero	209	221	Hetero	144	144	Homo	154	154	Homo	162	164	Hetero	327	327	Homo	141	155	Hetero	208	208	Homo	151	151	Homo	4
Okinawa	MY170526c1	OKUM_MY170526c1_M06	Male	155	163	Hetero	209	221	Hetero	144	144	Homo	148	154	Hetero	162	164	Hetero	327	327	Homo	147	155	Hetero	208	208	Homo	151	151	Homo	5
Okinawa	MY170526c1	OKUM_MY170526c1_M07	Male	155	163	Hetero	209	221	Hetero	144	144	Homo	154	154	Homo	162	164	Hetero	327	327	Homo	147	155	Hetero	208	208	Homo	151	151	Homo	4
Okinawa	MY170526c1	OKUM_MY170526c1_M08	Male	155	163	Hetero	209	221	Hetero	144	144	Homo	148	154	Hetero	162	164	Hetero	327	327	Homo	141	155	Hetero	208	208	Homo	151	151	Homo	5
Okinawa	MY170526c1	OKUM_MY170526c1_M09	Male	163	165	Hetero	209	221	Hetero	144	144	Homo	154	154	Homo	162	164	Hetero	327	327	Homo	141	147	Hetero	208	208	Homo	151	151	Homo	4
Okinawa	MY170526c1	OKUM_MY170526c1_M10	Male	163	165	Hetero	209	221	Hetero	144	144	Homo	148	154	Hetero	162	164	Hetero	327	327	Homo	141	155	Hetero	208	208	Homo	151	151	Homo	5
Okinawa	MY170526c1	OKUM_MY170526c1_M11	Male	163	165	Hetero	209	221	Hetero	144	144	Homo	154	154	Homo	162	164	Hetero	327	327	Homo	141	141	Homo	208	208	Homo	151	151	Homo	3
Okinawa	MY170526c1	OKUM_MY170526c1_M12	Male	163	165	Hetero	209	221	Hetero	144	144	Homo	154	154	Homo	162	164	Hetero	327	327	Homo	141	155	Hetero	208	208	Homo	151	151	Homo	4
Okinawa	AG20200611c2	HAEB_AG20200611c2_F01	Female	153	153	Homo	209	209	Homo	149	149	Homo	146	154	Hetero	164	164	Homo	327	327	Homo	143	155	Hetero	208	208	Homo	151	151	Homo	2
Okinawa	AG20200611c2	HAEB_AG20200611c2_F02	Female	153	153	Homo	209	209	Homo	149	149	Homo	154	154	Homo	164	164	Homo	327	327	Homo	155	155	Homo	208	208	Homo	151	151	Homo	0
Okinawa	AG20200611c2	HAEB_AG20200611c2_F03	Female	153	153	Homo	209	209	Homo	149	149	Homo	154	154	Homo	164	164	Homo	327	327	Homo	143	155	Hetero	208	208	Homo	151	151	Homo	1
Okinawa	AG20200611c2	HAEB_AG20200611c2_F04	Female	153	153	Homo	209	209	Homo	149	149	Homo	146	154	Hetero	164	164	Homo	327	327	Homo	155	155	Homo	208	208	Homo	151	151	Homo	1
Okinawa	AG20200611c2	HAEB_AG20200611c2_F05	Female	153	153	Homo	209	209	Homo	149	149	Homo	154	154	Homo	164	164	Homo	327	327	Homo	143	155	Hetero	208	208	Homo	151	151	Homo	1
Okinawa	AG20200611c2	HAEB_AG20200611c2_F06	Female	153	153	Homo	209	209	Homo	149	149	Homo	154	154	Homo	164	164	Homo	327	327	Homo	155	155	Homo	208	208	Homo	151	151	Homo	0
Okinawa	AG20200611c2	HAEB_AG20200611c2_F07	Female	153	153	Homo	209	209	Homo	149	149	Homo	146	154	Hetero	164	164	Homo	327	327	Homo	155	155	Homo	208	208	Homo	151	151	Homo	1
Okinawa	AG20200611c2	HAEB_AG20200611c2_F08	Female	153	153	Homo	209	225	Hetero	149	149	Homo	146	154	Hetero	164	164	Homo	327	327	Homo	155	155	Homo	208	208	Homo	151	151	Homo	2
Okinawa	AG20200611c2	HAEB_AG20200611c2_F09	Female	153	153	Homo	209	225	Hetero	149	149	Homo	154	154	Homo	164	164	Homo	327	327	Homo	155	155	Homo	208	208	Homo	151	151	Homo	1
Okinawa	AG20200611c2	HAEB_AG20200611c2_F10	Female	153	153	Homo	209	209	Homo	149	149	Homo	146	154	Hetero	164	164	Homo	327	327	Homo	143	155	Hetero	208	208	Homo	151	151	Homo	2
Okinawa	AG20200611c2	HAEB_AG20200611c2_F11	Female	153	153	Homo	209	209	Homo	149	149	Homo	154	154	Homo	164	164	Homo	327	327	Homo	143	155	Hetero	208	208	Homo	151	151	Homo	1
Okinawa	AG20200611c2	HAEB_AG20200611c2_F12	Female	153	153	Homo	209	209	Homo	149	149	Homo	146	154	Hetero	164	164	Homo	327	327	Homo	143	155	Hetero	208	208	Homo	151	151	Homo	2
Okinawa	AG20200611c2	HAEB_AG20200611c2_M01	Male	153	163	Hetero	209	225	Hetero	149	149	Homo	146	148	Hetero	164	164	Homo	327	327	Homo	155	155	Homo	208	208	Homo	151	151	Homo	3
Okinawa	AG20200611c2	HAEB_AG20200611c2_M02	Male	153	163	Hetero	209	225	Hetero	149	149	Homo	146	148	Hetero	164	164	Homo	327	327	Homo	155	155	Homo	208	208	Homo	151	151	Homo	3
Okinawa	AG20200611c2	HAEB_AG20200611c2_M03	Male	153	163	Hetero	209	225	Hetero	149	149	Homo	146	148	Hetero	164	164	Homo	327	327	Homo	155	155	Homo	208	208	Homo	151	151	Homo	3
Okinawa	AG20200611c2	HAEB_AG20200611c2_M04	Male	153	163	Hetero	209	225	Hetero	149	149	Homo	146	148	Hetero	164	164	Homo	327	327	Homo	155	155	Homo	208	208	Homo	151	151	Homo	3
Okinawa	AG20200611c2	HAEB_AG20200611c2_M05	Male	153	163	Hetero	209	225	Hetero	149	149	Homo	146	148	Hetero	164	164	Homo	327	327	Homo	143	155	Hetero	208	208	Homo	151	151	Homo	4
Okinawa	AG20200611c2	HAEB_AG20200611c2_M06	Male	153	163	Hetero	209	225	Hetero	149	149	Homo	148	154	Hetero	164	164	Homo	327	327	Homo	155	155	Homo	208	208	Homo	151	151	Homo	3
Okinawa	AG20200611c2	HAEB_AG20200611c2_M07	Male	153	163	Hetero	209	225	Hetero	149	149	Homo	146	148	Hetero	164	164	Homo	327	327	Homo	155	155	Homo	208	208	Homo	151	151	Homo	3
Okinawa	AG20200611c2	HAEB_AG20200611c2_M08	Male	153	163	Hetero	209	225	Hetero	149	149	Homo	148	154	Hetero	164	164	Homo	327	327	Homo	143	155	Hetero	208	208	Homo	151	151	Homo	4
Okinawa	AG20200611c2	HAEB_AG20200611c2_M09	Male	153	163	Hetero	209	225	Hetero	149	149	Homo	146	148	Hetero	164	164	Homo	327	327	Homo	155	155	Homo	208	208	Homo	151	151	Homo	3
Okinawa	AG20200611c2	HAEB_AG20200611c2_M10	Male	153	163	Hetero	209	225	Hetero	149	149	Homo	146	148	Hetero	164	164	Homo	327	327	Homo	155	155	Homo	208	208	Homo	151	151	Homo	3
Okinawa	AG20200611c2	HAEB_AG20200611c2_M11	Male	153	163	Hetero	209	225	Hetero	149	149	Homo	146	148	Hetero	164	164	Homo	327	327	Homo	155	155	Homo	208	208	Homo	151	151	Homo	3
Okinawa	AG20200611c2	HAEB_AG20200611c2_M12	Male	153	163	Hetero	209	225	Hetero	149	149	Homo	148	154	Hetero	164	164	Homo	327	327	Homo	155	155	Homo	208	208	Homo	151	151	Homo	3
Okinawa	AG20200611c4	HAEB_AG20200611c4_F01	Female	153	153	Homo	209	209	Homo	145	149	Hetero	148	154	Hetero	164	164	Homo	327	327	Homo	143	155	Hetero	208	208	Homo	151	151	Homo	3
Okinawa	AG20200611c4	HAEB_AG20200611c4_F02	Female	153	153	Homo	209	209	Homo	145	149	Hetero	148	154	Hetero	164	164	Homo	327	327	Homo	143	155	Hetero	208	208	Homo	151	151	Homo	3
Okinawa	AG20200611c4	HAEB_AG20200611c4_F03	Female	153	153	Homo	209	209	Homo	145	149	Hetero	148	154	Hetero	164	164	Homo	327	327	Homo	143	155	Hetero	208	208	Homo	151	151	Homo	3
Okinawa	AG20200611c4	HAEB_AG20200611c4_F04	Female	153	153	Homo	209	209	Homo	149	149	Homo	148	154	Hetero	164	164	Homo	327	327	Homo	155	155	Homo	208	208	Homo	151	151	Homo	1
Okinawa	AG20200611c4	HAEB_AG20200611c4_F05	Female	153	153	Homo	209	209	Homo	145	149	Hetero	148	154	Hetero	164	164	Homo	327	327	Homo	143	155	Hetero	208	208	Homo	151	151	Homo	3
Okinawa	AG20200611c4	HAEB_AG20200611c4_F06	Female	153	153	Homo	209	209	Homo	145	149	Hetero	148	154	Hetero	164	164	Homo	327	327	Homo	143	155	Hetero	208	208	Homo	151	151	Homo	3
Okinawa	AG20200611c4	HAEB_AG20200611c4_F07	Female	153	153	Homo	209	209	Homo	145	149	Hetero	148	154	Hetero	164	164	Homo	327	327	Homo	143	143	Homo	208	208	Homo	151	151	Homo	2
Okinawa	AG20200611c4	HAEB_AG20200611c4_F08	Female	153	153	Homo	209	209	Homo	145	145	Homo	148	154	Hetero	164	164	Homo	327	327	Homo	143	143	Homo	208	208	Homo	151	151	Homo	1
Okinawa	AG20200611c4	HAEB_AG20200611c4_F09	Female	153	153	Homo	209	209	Homo	145	149	Hetero	148	154	Hetero	164	164	Homo	327	327	Homo	143	143	Homo	208	208	Homo	151	151	Homo	2
Okinawa	AG20200611c4	HAEB_AG20200611c4_F10	Female	153	153	Homo	209	209	Homo	145	145	Homo	148	154	Hetero	164	164	Homo	327	327	Homo	155	155	Homo	208	208	Homo	151	151	Homo	1
Okinawa	AG20200611c4	HAEB_AG20200611c4_F11	Female	153	153	Homo	209	209	Homo	145	145	Homo	148	154	Hetero	164	164	Homo	327	327	Homo	143	143	Homo	208	208	Homo	151	151	Homo	1
Okinawa	AG20200611c4	HAEB_AG20200611c4_F12	Female	153	153	Homo	209	209	Homo	145	149	Hetero	148	154	Hetero	164	164	Homo	327	327	Homo	143	155	Hetero	208	208	Homo	151	151	Homo	3
Okinawa	AG20200611c4	HAEB_AG20200611c4_M01	Male	153	163	Hetero	209	225	Hetero	145	149	Hetero	148	148	Homo	164	164	Homo	327	327	Homo	143	155	Hetero	208	208	Homo	151	151	Homo	4
Okinawa	AG20200611c4	HAEB_AG20200611c4_M02	Male	153	163	Hetero	209	225	Hetero	145	149	Hetero	148	148	Homo	164	164	Homo	327	327	Homo	143	155	Hetero	208	208	Homo	151	151	Homo	4
Okinawa	AG20200611c4	HAEB_AG20200611c4_M03	Male	153	163	Hetero	209	225	Hetero	145	149	Hetero	148	148	Homo	164	164	Homo	327	327	Homo	143	155	Hetero	208	208	Homo	151	151	Homo	4
Okinawa	AG20200611c4	HAEB_AG20200611c4_M04	Male	153	163	Hetero	209	225	Hetero	145	145	Homo	148	148	Homo	164	164	Homo	327	327	Homo	155	155	Homo	208	208	Homo	151	151	Homo	2
Okinawa	AG20200611c4	HAEB_AG20200611c4_M05	Male	153	163	Hetero	209	225	Hetero	145	149	Hetero	148	148	Homo	164	164	Homo	327	327	Homo	143	143	Homo	208	208	Homo	151	151	Homo	3
Okinawa	AG20200611c4	HAEB_AG20200611c4_M06	Male	153	163	Hetero	209	225	Hetero	145	149	Hetero	148	148	Homo	164	164	Homo	327	327	Homo	143	143	Homo	208	208	Homo	151	151	Homo	3
Okinawa	AG20200611c4	HAEB_AG20200611c4_M07	Male	153	163	Hetero	209	225	Hetero	145	149	Hetero	148	148	Homo	164	164	Homo	327	327	Homo	143	155	Hetero	208	208	Homo	151	151	Homo	4
Okinawa	AG20200611c4	HAEB_AG20200611c4_M08	Male	153	163	Hetero	209	225	Hetero	145	149	Hetero	148	148	Homo	162	162	Homo	327	327	Homo	155	155	Homo	208	208	Homo	151	151	Homo	3
Okinawa	AG20200611c4	HAEB_AG20200611c4_M09	Male	153	163	Hetero	209	225	Hetero	145	149	Hetero	148	148	Homo	162	162	Homo	327	327	Homo	155	155	Homo	208	208	Homo	151	151	Homo	3
Okinawa	AG20200611c4	HAEB_AG20200611c4_M10	Male	153	163	Hetero	209	225	Hetero	145	145	Homo	148	148	Homo	164	164	Homo	327	327	Homo	143	143	Homo	208	208	Homo	151	151	Homo	2
Okinawa	AG20200611c4	HAEB_AG20200611c4_M11	Male	153	163	Hetero	209	225	Hetero	145	149	Hetero	148	148	Homo	164	164	Homo	327	327	Homo	143	155	Hetero	208	208	Homo	151	151	Homo	4
Okinawa	AG20200611c4	HAEB_AG20200611c4_M12	Male	153	163	Hetero	209	225	Hetero	145	145	Homo	148	148	Homo	164	164	Homo	327	327	Homo	143	155	Hetero	208	208	Homo	151	151	Homo	3
Okinawa	AG20200615c1	KTNK_AG20200615c1_F01	Female	143	153	Hetero	209	209	Homo	145	145	Homo	152	152	Homo	162	162	Homo	327	327	Homo	143	143	Homo	208	208	Homo	151	151	Homo	1
Okinawa	AG20200615c1	KTNK_AG20200615c1_F02	Female	143	153	Hetero	209	209	Homo	145	145	Homo	152	152	Homo	162	162	Homo	327	327	Homo	143	155	Hetero	208	208	Homo	151	151	Homo	2
Okinawa	AG20200615c1	KTNK_AG20200615c1_F03	Female	143	153	Hetero	209	209	Homo	145	145	Homo	152	152	Homo	162	162	Homo	321	327	Hetero	143	143	Homo	208	208	Homo	151	151	Homo	2
Okinawa	AG20200615c1	KTNK_AG20200615c1_F04	Female	143	153	Hetero	209	209	Homo	145	145	Homo	152	152	Homo	162	162	Homo	327	327	Homo	143	155	Hetero	208	208	Homo	151	151	Homo	2
Okinawa	AG20200615c1	KTNK_AG20200615c1_F05	Female	143	153	Hetero	209	209	Homo	145	145	Homo	152	152	Homo	162	162	Homo	327	327	Homo	143	155	Hetero	208	208	Homo	151	151	Homo	2
Okinawa	AG20200615c1	KTNK_AG20200615c1_F06	Female	143	153	Hetero	209	209	Homo	145	145	Homo	152	152	Homo	162	162	Homo	321	327	Hetero	143	155	Hetero	208	208	Homo	151	151	Homo	3
Okinawa	AG20200615c1	KTNK_AG20200615c1_F07	Female	143	153	Hetero	209	209	Homo	145	145	Homo	146	152	Hetero	162	162	Homo	321	327	Hetero	143	155	Hetero	208	208	Homo	151	151	Homo	4
Okinawa	AG20200615c1	KTNK_AG20200615c1_F08	Female	143	153	Hetero	209	209	Homo	145	145	Homo	152	152	Homo	162	162	Homo	321	327	Hetero	143	155	Hetero	208	208	Homo	151	151	Homo	3
Okinawa	AG20200615c1	KTNK_AG20200615c1_F09	Female	143	153	Hetero	209	209	Homo	145	145	Homo	152	152	Homo	162	162	Homo	327	327	Homo	143	155	Hetero	208	208	Homo	151	151	Homo	2
Okinawa	AG20200615c1	KTNK_AG20200615c1_F10	Female	143	153	Hetero	209	209	Homo	145	145	Homo	152	152	Homo	162	162	Homo	327	327	Homo	143	143	Homo	208	208	Homo	151	151	Homo	1
Okinawa	AG20200615c1	KTNK_AG20200615c1_F11	Female	143	153	Hetero	209	209	Homo	145	145	Homo	152	152	Homo	162	162	Homo	327	327	Homo	143	155	Hetero	208	208	Homo	151	151	Homo	2
Okinawa	AG20200615c1	KTNK_AG20200615c1_F12	Female	143	153	Hetero	209	209	Homo	145	145	Homo	152	152	Homo	162	162	Homo	327	327	Homo	143	155	Hetero	208	208	Homo	151	151	Homo	2
Okinawa	AG20200615c1	KTNK_AG20200615c1_M01	Male	143	169	Hetero	209	229	Hetero	145	145	Homo	146	152	Hetero	162	162	Homo	327	327	Homo	143	143	Homo	208	208	Homo	151	151	Homo	3
Okinawa	AG20200615c1	KTNK_AG20200615c1_M02	Male	143	169	Hetero	209	229	Hetero	145	145	Homo	146	152	Hetero	162	162	Homo	327	327	Homo	143	155	Hetero	208	208	Homo	151	151	Homo	4
Okinawa	AG20200615c1	KTNK_AG20200615c1_M03	Male	143	169	Hetero	209	229	Hetero	145	145	Homo	146	152	Hetero	162	162	Homo	327	327	Homo	143	155	Hetero	208	208	Homo	151	151	Homo	4
Okinawa	AG20200615c1	KTNK_AG20200615c1_M04	Male	143	169	Hetero	209	229	Hetero	145	145	Homo	146	152	Hetero	162	162	Homo	327	327	Homo	143	143	Homo	208	208	Homo	151	151	Homo	3
Okinawa	AG20200615c1	KTNK_AG20200615c1_M05	Male	143	169	Hetero	209	229	Hetero	145	145	Homo	146	152	Hetero	162	162	Homo	327	327	Homo	143	155	Hetero	208	208	Homo	151	151	Homo	4
Okinawa	AG20200615c1	KTNK_AG20200615c1_M06	Male	143	169	Hetero	209	229	Hetero	145	145	Homo	146	152	Hetero	162	162	Homo	327	327	Homo	143	155	Hetero	208	208	Homo	151	151	Homo	4
Okinawa	AG20200615c1	KTNK_AG20200615c1_M07	Male	143	169	Hetero	209	229	Hetero	145	145	Homo	146	152	Hetero	162	162	Homo	327	327	Homo	143	143	Homo	208	208	Homo	151	151	Homo	3
Okinawa	AG20200615c1	KTNK_AG20200615c1_M08	Male	143	169	Hetero	209	229	Hetero	145	145	Homo	146	152	Hetero	162	162	Homo	327	327	Homo	143	155	Hetero	208	208	Homo	151	151	Homo	4
Okinawa	AG20200615c1	KTNK_AG20200615c1_M09	Male	143	169	Hetero	209	229	Hetero	145	145	Homo	146	152	Hetero	162	162	Homo	327	327	Homo	143	155	Hetero	208	208	Homo	151	151	Homo	4
Okinawa	AG20200615c1	KTNK_AG20200615c1_M10	Male	143	169	Hetero	209	229	Hetero	145	145	Homo	146	152	Hetero	162	162	Homo	327	327	Homo	143	143	Homo	208	208	Homo	151	151	Homo	3
Okinawa	AG20200615c1	KTNK_AG20200615c1_M11	Male	143	169	Hetero	209	229	Hetero	145	145	Homo	146	152	Hetero	162	162	Homo	327	327	Homo	143	155	Hetero	208	208	Homo	151	151	Homo	4
Okinawa	AG20200615c1	KTNK_AG20200615c1_M12	Male	143	169	Hetero	209	229	Hetero	145	145	Homo	146	152	Hetero	162	162	Homo	327	327	Homo	143	143	Homo	208	208	Homo	151	151	Homo	3
Okinawa	AG20200615c2	KTNK_AG20200615c2_F01	Female	143	155	Hetero	209	209	Homo	145	149	Hetero	146	146	Homo	162	162	Homo	327	327	Homo	143	147	Hetero	208	208	Homo	151	151	Homo	3
Okinawa	AG20200615c2	KTNK_AG20200615c2_F02	Female	143	155	Hetero	209	209	Homo	145	149	Hetero	146	146	Homo	162	162	Homo	327	327	Homo	143	147	Hetero	208	208	Homo	151	151	Homo	3
Okinawa	AG20200615c2	KTNK_AG20200615c2_F03	Female	143	155	Hetero	209	209	Homo	145	145	Homo	146	146	Homo	162	162	Homo	327	327	Homo	143	147	Hetero	208	208	Homo	151	151	Homo	2
Okinawa	AG20200615c2	KTNK_AG20200615c2_F04	Female	143	155	Hetero	209	209	Homo	145	149	Hetero	146	148	Hetero	162	162	Homo	327	327	Homo	143	147	Hetero	208	208	Homo	151	151	Homo	4
Okinawa	AG20200615c2	KTNK_AG20200615c2_F05	Female	143	155	Hetero	209	209	Homo	145	149	Hetero	146	146	Homo	162	162	Homo	327	327	Homo	143	147	Hetero	208	208	Homo	151	151	Homo	3
Okinawa	AG20200615c2	KTNK_AG20200615c2_F06	Female	143	155	Hetero	209	209	Homo	145	149	Hetero	146	148	Hetero	162	162	Homo	327	327	Homo	143	147	Hetero	208	208	Homo	151	151	Homo	4
Okinawa	AG20200615c2	KTNK_AG20200615c2_F07	Female	143	155	Hetero	209	209	Homo	145	145	Homo	146	146	Homo	162	162	Homo	327	327	Homo	143	147	Hetero	208	208	Homo	151	151	Homo	2
Okinawa	AG20200615c2	KTNK_AG20200615c2_F08	Female	143	155	Hetero	209	209	Homo	149	149	Homo	146	146	Homo	162	162	Homo	327	327	Homo	143	147	Hetero	208	208	Homo	151	151	Homo	2
Okinawa	AG20200615c2	KTNK_AG20200615c2_F09	Female	143	155	Hetero	209	209	Homo	145	149	Hetero	146	148	Hetero	162	162	Homo	327	327	Homo	143	147	Hetero	208	208	Homo	151	151	Homo	4
Okinawa	AG20200615c2	KTNK_AG20200615c2_F10	Female	143	155	Hetero	209	209	Homo	149	149	Homo	146	148	Hetero	162	162	Homo	327	327	Homo	143	147	Hetero	208	208	Homo	151	151	Homo	3
Okinawa	AG20200615c2	KTNK_AG20200615c2_F11	Female	143	155	Hetero	209	209	Homo	145	149	Hetero	146	146	Homo	162	162	Homo	327	327	Homo	143	147	Hetero	208	208	Homo	151	151	Homo	3
Okinawa	AG20200615c2	KTNK_AG20200615c2_F12	Female	143	155	Hetero	209	209	Homo	145	149	Hetero	146	146	Homo	162	162	Homo	327	327	Homo	143	147	Hetero	208	208	Homo	151	151	Homo	3
Okinawa	AG20200615c2	KTNK_AG20200615c2_M01	Male	155	163	Hetero	209	225	Hetero	145	149	Hetero	146	148	Hetero	162	162	Homo	327	327	Homo	143	147	Hetero	208	208	Homo	151	151	Homo	5
Okinawa	AG20200615c2	KTNK_AG20200615c2_M02	Male	155	163	Hetero	209	225	Hetero	149	149	Homo	148	148	Homo	162	162	Homo	327	327	Homo	143	147	Hetero	208	208	Homo	151	151	Homo	3
Okinawa	AG20200615c2	KTNK_AG20200615c2_M03	Male	155	163	Hetero	209	225	Hetero	149	149	Homo	146	146	Homo	162	162	Homo	327	327	Homo	143	147	Hetero	208	208	Homo	151	151	Homo	3
Okinawa	AG20200615c2	KTNK_AG20200615c2_M04	Male	155	163	Hetero	209	225	Hetero	145	149	Hetero	148	148	Homo	162	162	Homo	327	327	Homo	143	147	Hetero	208	208	Homo	151	151	Homo	4
Okinawa	AG20200615c2	KTNK_AG20200615c2_M05	Male	155	163	Hetero	209	225	Hetero	145	149	Hetero	148	148	Homo	162	162	Homo	327	327	Homo	143	147	Hetero	208	208	Homo	151	151	Homo	4
Okinawa	AG20200615c2	KTNK_AG20200615c2_M06	Male	155	163	Hetero	209	225	Hetero	145	149	Hetero	148	148	Homo	162	162	Homo	327	327	Homo	143	147	Hetero	208	208	Homo	151	151	Homo	4
Okinawa	AG20200615c2	KTNK_AG20200615c2_M07	Male	155	163	Hetero	209	225	Hetero	145	145	Homo	148	148	Homo	162	162	Homo	327	327	Homo	143	147	Hetero	208	208	Homo	151	151	Homo	3
Okinawa	AG20200615c2	KTNK_AG20200615c2_M08	Male	155	163	Hetero	209	225	Hetero	145	149	Hetero	148	148	Homo	162	162	Homo	327	327	Homo	143	147	Hetero	208	208	Homo	151	151	Homo	4
Okinawa	AG20200615c2	KTNK_AG20200615c2_M09	Male	155	163	Hetero	209	225	Hetero	149	149	Homo	146	148	Hetero	162	162	Homo	327	327	Homo	143	147	Hetero	208	208	Homo	151	151	Homo	4
Okinawa	AG20200615c2	KTNK_AG20200615c2_M10	Male	155	163	Hetero	209	225	Hetero	145	145	Homo	146	148	Hetero	162	162	Homo	327	327	Homo	143	147	Hetero	208	208	Homo	151	151	Homo	4
Okinawa	AG20200615c2	KTNK_AG20200615c2_M11	Male	155	163	Hetero	209	225	Hetero	145	145	Homo	148	148	Homo	162	162	Homo	327	327	Homo	143	147	Hetero	208	208	Homo	151	151	Homo	3
Okinawa	AG20200615c2	KTNK_AG20200615c2_M12	Male	155	163	Hetero	209	225	Hetero	145	149	Hetero	146	148	Hetero	162	162	Homo	327	327	Homo	143	147	Hetero	208	208	Homo	151	151	Homo	5

## Sheet: Table S4
Table S4. p-values of fisher exact tests
Potential parthenogenesis	Island	NK12-1	NK14-5	NK12-2	NK8-2	NK8-7	NK14-8	NK14-7	NK6-8	NK8-6
Included all homozygous females	Okinawa	4.99646e-28	2.63339e-53	0.863825	0.0011885	0.867767	0.782468	0.427415	0.330589	1
	Ishigaki	3.10797e-28	3.79582e-14	1	1	0.531532	1	1	1	1
Excluded all homozygous females	Okinawa	3.58111e-26	1.88743e-51	0.605021	0.00646535	0.614998	0.582249	0.0687869	0.199796	1
	Ishigaki	1.28373e-27	1.56784e-13	0.834076	1	0.297625	1	1	0.679966	1
The alternative hypothesis: frequencies of heterozygous and homozygous are not equal between sexes. The p-values under 0.01 were shaded.
